# Supplementary material for: Single molecule kinetics of bacteriorhodopsin by HS-AFM
Source: Nat Commun. 2021 Dec 10;12:7225. doi: 10.1038/s41467-021-27580-2 (PMC8664958; doi:10.1038/s41467-021-27580-2)
Supplement: Supplementary file 10 — Source Data [file 41467_2021_27580_MOESM10_ESM.xlsx]

## Sheet: Figure2
d		g
Closed state	Open state	Closed state		Open state
108.355	85.017	photons/cm2s	Dwell time (ms)	photons/cm2s	Dwell time (ms)
100.02	35.007	3.4027e+17	1000	3.4027e+17	15.2
216.71	55.011	4.43831e+17	573.7	4.43831e+17	12.3
38.341	165.033	5.17803e+17	426	5.17803e+17	13.6
40.008	16.67	6.65746e+17	719.2	6.65746e+17	11
105.021	21.671	7.54512e+17	546.1	7.54512e+17	12.9
6.668	73.348	1.47944e+18	360.5	1.47944e+18	13.6
8.335	96.686	1.92327e+18	107.8	1.92327e+18	18.9
176.702	15.003	2.21915e+18	178.5	2.21915e+18	13.1
111.689	11.669	2.95887e+18	100.3	2.95887e+18	9.8
13.336	108.355	3.69859e+18	71.6	3.69859e+18	15.2
25.005	93.352	3.69859e+18	125.3	3.69859e+18	11.7
153.364	116.69	4.43831e+18	110.6	4.43831e+18	11.4
23.338	15.003	5.91774e+18	80.4	5.91774e+18	10.9
18.337	20.004	5.91774e+18	269.8	5.91774e+18	14.2
100.02	13.336	5.91774e+18	14.9	5.91774e+18	9.6
10.002	90.018	1.03561e+19	45.7	1.03561e+19	19.1
8.335	33.34	1.03561e+19	28	1.03561e+19	22
6.668	63.346	1.47944e+19	25.9	1.47944e+19	12.3
10.002	91.685	1.47944e+19	47.1	1.47944e+19	9.6
20.004	73.348	1.77532e+19	62.2	1.77532e+19	9
235.047	143.362	2.3671e+19	60.3	2.3671e+19	12.8
41.675	166.7	3.69859e+19	23.8	3.69859e+19	13.6
76.682	201.707	4.14242e+19	33.2	4.14242e+19	11.2
20.004	43.342	4.17201e+19	30.8	4.17201e+19	14.2
50.01	123.358	5.11885e+19	47.9	5.11885e+19	13.8
65.013	31.673
105.021	231.713
10.002	486.764
66.68	28.339
180.036	213.376
141.695	18.337
40.008	188.371
15.003	56.678
276.722	8.335
61.679	13.336
8.335	13.336
20.004	40.008
20.004	498.433
13.336	115.023
10.002	11.669
61.679	405.081
168.367	5.001
133.36	10.002
6.668	68.347
118.357	31.673
5.001	171.701
275.055	636.794
11.669	10.002
10.002	28.339
48.343	383.41
45.009	56.678
83.35	98.353
18.337	145.029
3.334	16.67
3.334	13.336
58.345	98.353
23.338	31.673
18.337	21.671
6.668	65.013
275.055	26.672
3.334	23.338
6.668	120.024
68.347	20.004
150.03	58.345
20.004	31.673
60.012	83.35
106.688	8.335
160.032	126.692
133.36	56.678
205.041	40.008
103.354	43.342
5.001	71.681
46.676	3.334
58.345	53.344
158.365	215.043
105.021	81.683
101.687	20.004
71.681	13.336
15.003	41.675
10.002	45.009
91.685	110.022
66.68	98.353
65.013	61.679
21.671	113.356
150.03	55.011
48.343	23.338
110.022	45.009
100.02	15.003
60.012	120.024
8.335	96.686
25.005	8.335
8.335	23.338
225.045	5.001
10.002	20.004
11.669	33.34
221.711	71.681
100.02	15.003
70.014	75.015
468.427	46.676
103.354	80.016
325.065	10.002
81.683	50.01
26.672	33.34
65.013	88.351
65.013	16.67
145.029	168.367
216.71	368.407
68.347	50.01
16.67	53.344
160.032	46.676
76.682	103.354
120.024	26.672
175.035	15.003
10.002	3.334
106.688	3.334
3.334	63.346
185.037	40.008
51.677	18.337
20.004	115.023
36.674	121.691
68.347	31.673
105.021	8.335
198.373	190.038
40.008	8.335
100.02	23.338
175.035	58.345
246.716	6.668
40.008	26.672
75.015	88.351
108.355	58.345
20.004	6.668
200.04	106.688
91.685	16.67
148.363	116.69
106.688	60.012
331.733	73.348
123.358	50.01
16.67	43.342
233.38	23.338
25.005	28.339
8.335	63.346
45.009	61.679
13.336	73.348
50.01	73.348
25.005	25.005
188.371	71.681
168.367	6.668
68.347	85.017
480.096	5.001
16.67	30.006
118.357	6.668
5.001	23.338
345.069	6.668
46.676	6.668
93.352	6.668
70.014	13.336
71.681	73.348
11.669	11.669
21.671	3.334
253.384	101.687
220.044	20.004
18.337	10.002
48.343	86.684
73.348	206.708
388.411	68.347
80.016	90.018
365.073	10.002
6.668	61.679
188.371	11.669
86.684	10.002
245.049	26.672
3.334	21.671
71.681	20.004
95.019	5.001
90.018	6.668
385.077	5.001
48.343	6.668
103.354	58.345
63.346	6.668
10.002	13.336
326.732	6.668
43.342	8.335
73.348	21.671
293.392	6.668
36.674	8.335
51.677	10.002
215.043	5.001
318.397	15.003
88.351	33.34
23.338	6.668
205.041	8.335
456.758	18.337
196.706	3.334
213.376	16.67
38.341	8.335
206.708	6.668
53.344	28.339
240.048	13.336
101.687	10.002
85.017	6.668
13.336	16.67
16.67	15.003
120.024	5.001
225.045	11.669
256.718	25.005
306.728	5.001
81.683	11.669
100.02	5.001
165.033	10.002
55.011	13.336
5.001	6.668
6.668	13.336
5.001	8.335
53.344	8.335
220.044	21.671
178.369	11.669
125.025	6.668
13.336	18.337
5.001	6.668
15.003	48.343
65.013	193.372
180.036	75.015
25.005	143.362
111.689	126.692
51.677	131.693
283.39	90.018
76.682	20.004
166.7	88.351
125.025	55.011
6.668	20.004
18.337	191.705
95.019	16.67
25.005	46.676
40.008	133.36
168.367	13.336
133.36	40.008
35.007	58.345
160.032	56.678
6.668	6.668
66.68	31.673
418.417	13.336
66.68	8.335
73.348	5.001
55.011	16.67
55.011	113.356
250.05	88.351
25.005	116.69
25.005	41.675
131.693	63.346
361.739	73.348
335.067	30.006
73.348	15.003
213.376	136.694
31.673	30.006
6.668	21.671
26.672	6.668
348.403	106.688
31.673	41.675
10.002	35.007
175.035	76.682
35.007	71.681
126.692	53.344
65.013	45.009
61.679	63.346
143.362	133.36
210.042	81.683
101.687	15.003
213.376	50.01
145.029	35.007
63.346	23.338
126.692	43.342
23.338	28.339
216.71	21.671
6.668	23.338
91.685	6.668
110.022	18.337
3.334	48.343
106.688	36.674
103.354	6.668
3.334	43.342
3.334	73.348
26.672	28.339
18.337	3.334
100.02	13.336
51.677	21.671
70.014	68.347
41.675	15.003
198.373	53.344
18.337	116.69
20.004	15.003
220.044	115.023
18.337	50.01
11.669	53.344
5.001	15.003
141.695	5.001
61.679	33.34
40.008	3.334
123.358	10.002
153.364	38.341
15.003	33.34
63.346	91.685
145.029	178.369
101.687	15.003
38.341	6.668
3.334	50.01
70.014	5.001
280.056	11.669
351.737	20.004
61.679	6.668
10.002	58.345
130.026	15.003
93.352	8.335
146.696	30.006
315.063	25.005
65.013	18.337
58.345	30.006
40.008	98.353
136.694	60.012
141.695	41.675
3.334	150.03
36.674	20.004
156.698	51.677
18.337	51.677
238.381	70.014
18.337	46.676
70.014	23.338
195.039	30.006
210.042	13.336
283.39	40.008
376.742	25.005
76.682	15.003
338.401	10.002
65.013	66.68
46.676	55.011
326.732	15.003
18.337	15.003
48.343	33.34
25.005	10.002
313.396	10.002
18.337	20.004
46.676	48.343
63.346	10.002
208.375	70.014
80.016	125.025
20.004	5.001
8.335	31.673
251.717	150.03
126.692	15.003
46.676	20.004
63.346	38.341
11.669	73.348
26.672	6.668
28.339	15.003
16.67	41.675
80.016	46.676
25.005	38.341
33.34	6.668
110.022	16.67
155.031	8.335
48.343	31.673
73.348	135.027
315.063	81.683
110.022	95.019
128.359	20.004
86.684	191.705
16.67	55.011
103.354	76.682
110.022	35.007
8.335	25.005
195.039	66.68
10.002	6.668
301.727	8.335
80.016	70.014
170.034	6.668
35.007	20.004
68.347	15.003
73.348	23.338
363.406	5.001
30.006	6.668
8.335	6.668
303.394	41.675
15.003	70.014
21.671	20.004
6.668	68.347
10.002	11.669
235.047	145.029
56.678	135.027
61.679	58.345
95.019	116.69
6.668	31.673
171.701	30.006
116.69	13.336
105.021	16.67
26.672	13.336
98.353	10.002
46.676	5.001
186.704	13.336
190.038	160.032
35.007	13.336
73.348	21.671
90.018	8.335
561.779	26.672
1471.96	15.003
266.72	63.346
31.673	33.34
398.413	55.011
483.43	56.678
363.406	23.338
698.473	51.677
40.008	15.003
210.042	38.341
13.336	13.336
155.031	40.008
156.698	56.678
13.336	41.675
81.683	70.014
166.7	18.337
446.756	38.341
1176.9	65.013
40.008	15.003
323.398	6.668
1286.92	6.668
103.354	36.674
136.694	6.668
225.045	13.336
1005.2	88.351
21.671	138.361
883.51	10.002
90.018	15.003
393.412	18.337
388.411	48.343
1005.2	11.669
625.125	15.003
231.713	28.339
401.747	81.683
11.669	16.67
153.364	15.003
1765.35	15.003
63.346	25.005
78.349	10.002
83.35	56.678
25.005	130.026
55.011	26.672
398.413	65.013
166.7	10.002
600.12	10.002
146.696	35.007
646.796	63.346
313.396	50.01
193.372	13.336
116.69	21.671
96.686	8.335
90.018	20.004
125.025	36.674
50.01	48.343
223.378	11.669
378.409	25.005
541.775	53.344
1103.55	31.673
1336.93	43.342
103.354	45.009
70.014	5.001
233.38	16.67
280.056	15.003
1566.98	30.006
141.695	36.674
238.381	48.343
230.046	23.338
1937.05	61.679
376.742	10.002
	16.67
	21.671
	6.668
	13.336
	6.668
	13.336
	56.678
	8.335
	11.669
	16.67
	11.669
	8.335

## Sheet: Figure3
c	e			f&g															h
bR-WT	pH	τ1 (ms)	error	time (ms)															pH	τ1 (ms)	error
0.00366111	pH 5	2.5	0.1	0.0008335	87	1	81	1	76	1	68	1	91	1	105	1	110	1	pH 5	15.4	0.2
0.00201111	pH 6	2.6	0.1	0.0025005	87	1	81	1	76	1	68	1	91	1	105	1	110	1	pH 6	12.8	0.4
0.00361667	pH 7	2.9	0.1	0.0041675	87	1	78	0.962963	73	0.960526	66	0.970588	91	1	105	1	108	0.981818	pH 7	14.2	0.1
0.00192778	pH 8	3.2	0.1	0.0058345	84	0.965517	72	0.888889	69	0.907895	62	0.911765	88	0.967033	101	0.961905	104	0.945455	pH 8	33	0.3
0.00201667	pH 9	2.4	0.1	0.0075015	80	0.91954	63	0.777778	63	0.828947	52	0.764706	84	0.923077	95	0.904762	91	0.827273	pH 9	36	0.2
0.00696111				0.0091685	77	0.885057	58	0.716049	52	0.684211	47	0.691176	81	0.89011	84	0.8	84	0.763636
0.00369444				0.0108355	72	0.827586	50	0.617284	42	0.552632	38	0.558824	76	0.835165	80	0.761905	74	0.672727
0.000488889				0.0125025	69	0.793103	45	0.555556	37	0.486842	32	0.470588	73	0.802198	75	0.714286	64	0.581818
0.00350556				0.0141695	67	0.770115	38	0.469136	32	0.421053	26	0.382353	71	0.78022	68	0.647619	54	0.490909
0.00180556				0.0158365	62	0.712644	35	0.432099	26	0.342105	20	0.294118	66	0.725275	65	0.619048	47	0.427273
0.000422222				0.0175035	57	0.655172	33	0.407407	25	0.328947	17	0.25	61	0.67033	60	0.571429	43	0.390909
0.00349722				0.0191705	56	0.643678	30	0.37037	20	0.263158	15	0.220588	60	0.659341	53	0.504762	40	0.363636
0.000697222				0.0208375	55	0.632184	28	0.345679	19	0.25	14	0.205882	59	0.648352	51	0.485714	33	0.3
0.00401944				0.0225045	51	0.586207	25	0.308642	18	0.236842	13	0.191176	55	0.604396	47	0.447619	29	0.263636
0.00169722				0.0241715	50	0.574713	24	0.296296	17	0.223684	13	0.191176	54	0.593407	43	0.409524	26	0.236364
0.00360833				0.0258385	48	0.551724	21	0.259259	17	0.223684	10	0.147059	52	0.571429	39	0.371429	18	0.163636
0.00201667				0.0275055	45	0.517241	20	0.246914	15	0.197368	7	0.102941	49	0.538462	36	0.342857	13	0.118182
0.00373333				0.0291725	42	0.482759	17	0.209877	15	0.197368	5	0.0735294	46	0.505495	33	0.314286	10	0.0909091
0.00194444				0.0308395	39	0.448276	17	0.209877	15	0.197368	4	0.0588235	43	0.472527	32	0.304762	9	0.0818182
0.000394444				0.0325065	37	0.425287	16	0.197531	13	0.171053	2	0.0294118	41	0.450549	32	0.304762	7	0.0636364
0.0037				0.0341735	34	0.390805	15	0.185185	12	0.157895	2	0.0294118	38	0.417582	31	0.295238	7	0.0636364
0.000322222				0.0358405	31	0.356322	15	0.185185	10	0.131579	2	0.0294118	35	0.384615	30	0.285714	7	0.0636364
0.0037				0.0375075	26	0.298851	15	0.185185	9	0.118421	2	0.0294118	30	0.32967	29	0.27619	7	0.0636364
0.00210556				0.0391745	25	0.287356	15	0.185185	7	0.0921053	1	0.0147059	29	0.318681	26	0.247619	6	0.0545455
0.00332778				0.0408415	25	0.287356	14	0.17284	7	0.0921053	1	0.0147059	29	0.318681	26	0.247619	6	0.0545455
0.00213889				0.0425085	21	0.241379	12	0.148148	7	0.0921053	1	0.0147059	25	0.274725	25	0.238095	6	0.0545455
0.00179444				0.0441755	21	0.241379	9	0.111111	6	0.0789474	1	0.0147059	25	0.274725	24	0.228571	6	0.0545455
0.00361111				0.0458425	18	0.206897	9	0.111111	6	0.0789474	1	0.0147059	22	0.241758	23	0.219048	6	0.0545455
0.00361667				0.0475095	14	0.16092	9	0.111111	6	0.0789474	1	0.0147059	18	0.197802	23	0.219048	4	0.0363636
0.000288889				0.0491765	13	0.149425	8	0.0987654	6	0.0789474	1	0.0147059	17	0.186813	23	0.219048	2	0.0181818
0.000388889				0.0508435	12	0.137931	8	0.0987654	6	0.0789474	1	0.0147059	16	0.175824	22	0.209524	2	0.0181818
0.00203889				0.0525105	12	0.137931	7	0.0864198	6	0.0789474	1	0.0147059	16	0.175824	21	0.2	2	0.0181818
0.00176111				0.0541775	12	0.137931	7	0.0864198	6	0.0789474	1	0.0147059	16	0.175824	20	0.190476	2	0.0181818
0.00176111				0.0558445	12	0.137931	6	0.0740741	6	0.0789474	1	0.0147059	16	0.175824	19	0.180952	2	0.0181818
0.000355556				0.0575115	10	0.114943	6	0.0740741	6	0.0789474	1	0.0147059	14	0.153846	18	0.171429	2	0.0181818
0.00177222				0.0591785	10	0.114943	6	0.0740741	6	0.0789474	1	0.0147059	14	0.153846	18	0.171429	2	0.0181818
0.00176667				0.0608455	8	0.091954	5	0.0617284	5	0.0657895	1	0.0147059	12	0.131868	17	0.161905	2	0.0181818
0.00176111				0.0625125	8	0.091954	5	0.0617284	5	0.0657895	1	0.0147059	12	0.131868	15	0.142857	2	0.0181818
0.00676111				0.0641795	7	0.0804598	5	0.0617284	4	0.0526316	1	0.0147059	11	0.120879	15	0.142857	2	0.0181818
0.00180556				0.0658465	7	0.0804598	5	0.0617284	4	0.0526316	0	0	11	0.120879	14	0.133333	1	0.00909091
0.0018				0.0675135	7	0.0804598	5	0.0617284	4	0.0526316	0	0	11	0.120879	13	0.12381	1	0.00909091
0.00174444				0.0691805	7	0.0804598	5	0.0617284	4	0.0526316	0	0	11	0.120879	13	0.12381	1	0.00909091
0.00173333				0.0708475	5	0.0574713	5	0.0617284	4	0.0526316	0	0	9	0.0989011	11	0.104762	1	0.00909091
0.00329444				0.0725145	5	0.0574713	4	0.0493827	4	0.0526316	0	0	9	0.0989011	11	0.104762	1	0.00909091
0.00165556				0.0741815	5	0.0574713	4	0.0493827	4	0.0526316	0	0	9	0.0989011	10	0.0952381	1	0.00909091
0.00236667				0.0758485	5	0.0574713	4	0.0493827	4	0.0526316	0	0	9	0.0989011	10	0.0952381	1	0.00909091
0.00168889				0.0775155	4	0.045977	4	0.0493827	3	0.0394737	0	0	8	0.0879121	10	0.0952381	1	0.00909091
0.00168889				0.0791825	4	0.045977	4	0.0493827	3	0.0394737	0	0	8	0.0879121	10	0.0952381	1	0.00909091
0.00181667				0.0808495	4	0.045977	4	0.0493827	1	0.0131579	0	0	8	0.0879121	9	0.0857143	1	0.00909091
0.0023				0.0825165	4	0.045977	4	0.0493827	1	0.0131579	0	0	8	0.0879121	9	0.0857143	1	0.00909091
0.000444444				0.0841835	4	0.045977	4	0.0493827	1	0.0131579	0	0	8	0.0879121	9	0.0857143	1	0.00909091
0.00158889				0.0858505	4	0.045977	4	0.0493827	1	0.0131579	0	0	8	0.0879121	9	0.0857143	1	0.00909091
0.00158333				0.0875175	4	0.045977	4	0.0493827	1	0.0131579	0	0	8	0.0879121	9	0.0857143	1	0.00909091
0.00323889				0.0891845	4	0.045977	4	0.0493827	1	0.0131579	0	0	8	0.0879121	9	0.0857143	1	0.00909091
0.00191667				0.0908515	3	0.0344828	4	0.0493827	1	0.0131579	0	0	7	0.0769231	9	0.0857143	1	0.00909091
0.00192222				0.0925185	3	0.0344828	4	0.0493827	1	0.0131579	0	0	7	0.0769231	9	0.0857143	1	0.00909091
0.00358333				0.0941855	3	0.0344828	3	0.037037	1	0.0131579	0	0	7	0.0769231	9	0.0857143	1	0.00909091
0.00190556				0.0958525	3	0.0344828	3	0.037037	1	0.0131579	0	0	7	0.0769231	9	0.0857143	1	0.00909091
0.00188333				0.0975195	3	0.0344828	3	0.037037	1	0.0131579	0	0	7	0.0769231	9	0.0857143	1	0.00909091
0.00191667				0.0991865	3	0.0344828	3	0.037037	1	0.0131579	0	0	7	0.0769231	8	0.0761905	1	0.00909091
0.00515				0.100853	3	0.0344828	3	0.037037	1	0.0131579	0	0	7	0.0769231	8	0.0761905	1	0.00909091
0.00176111				0.102521	3	0.0344828	3	0.037037	1	0.0131579	0	0	7	0.0769231	8	0.0761905	1	0.00909091
0.00170556				0.104188	3	0.0344828	3	0.037037	1	0.0131579	0	0	7	0.0769231	7	0.0666667	1	0.00909091
0.00170556				0.105855	3	0.0344828	3	0.037037	1	0.0131579	0	0	7	0.0769231	7	0.0666667	1	0.00909091
0.00166111				0.107522	3	0.0344828	2	0.0246914	1	0.0131579	0	0	7	0.0769231	7	0.0666667	1	0.00909091
0.00164444				0.109188	3	0.0344828	2	0.0246914	1	0.0131579	0	0	7	0.0769231	6	0.0571429	1	0.00909091
0.00163889				0.110855	2	0.0229885	2	0.0246914	1	0.0131579	0	0	6	0.0659341	5	0.047619	1	0.00909091
0.00164444				0.112522	2	0.0229885	2	0.0246914	1	0.0131579	0	0	6	0.0659341	5	0.047619	1	0.00909091
				0.114189	2	0.0229885	2	0.0246914	1	0.0131579	0	0	6	0.0659341	5	0.047619	1	0.00909091
				0.115857	2	0.0229885	2	0.0246914	1	0.0131579	0	0	6	0.0659341	4	0.0380952	1	0.00909091
				0.117524	2	0.0229885	2	0.0246914	1	0.0131579	0	0	6	0.0659341	4	0.0380952	1	0.00909091
				0.119191	2	0.0229885	2	0.0246914	1	0.0131579	0	0	6	0.0659341	4	0.0380952	1	0.00909091
				0.120858	2	0.0229885	2	0.0246914	1	0.0131579	0	0	6	0.0659341	3	0.0285714	1	0.00909091
				0.122524	2	0.0229885	2	0.0246914	1	0.0131579	0	0	6	0.0659341	3	0.0285714	1	0.00909091
				0.124191	2	0.0229885	2	0.0246914	1	0.0131579	0	0	6	0.0659341	3	0.0285714	1	0.00909091
				0.125859	2	0.0229885	2	0.0246914	1	0.0131579	0	0	6	0.0659341	3	0.0285714	1	0.00909091
				0.127526	2	0.0229885	2	0.0246914	1	0.0131579	0	0	6	0.0659341	3	0.0285714	1	0.00909091
				0.129192	2	0.0229885	2	0.0246914	1	0.0131579	0	0	6	0.0659341	3	0.0285714	1	0.00909091
				0.130859	2	0.0229885	2	0.0246914	1	0.0131579	0	0	6	0.0659341	2	0.0190476	1	0.00909091
				0.132526	2	0.0229885	2	0.0246914	1	0.0131579	0	0	6	0.0659341	2	0.0190476	1	0.00909091
				0.134193	2	0.0229885	2	0.0246914	1	0.0131579	0	0	6	0.0659341	1	0.00952381	1	0.00909091
				0.13586	2	0.0229885	2	0.0246914	1	0.0131579	0	0	6	0.0659341	1	0.00952381	1	0.00909091
				0.137527	1	0.0114943	2	0.0246914	1	0.0131579	0	0	5	0.0549451	0	0	1	0.00909091
				0.139194	1	0.0114943	2	0.0246914	1	0.0131579	0	0	5	0.0549451	0	0	1	0.00909091
				0.140862	1	0.0114943	2	0.0246914	1	0.0131579	0	0	5	0.0549451	0	0	1	0.00909091
				0.142529	1	0.0114943	2	0.0246914	1	0.0131579	0	0	5	0.0549451	0	0	1	0.00909091
				0.144196	1	0.0114943	2	0.0246914	1	0.0131579	0	0	5	0.0549451	0	0	1	0.00909091
				0.145863	1	0.0114943	2	0.0246914	1	0.0131579	0	0	5	0.0549451	0	0	1	0.00909091
				0.14753	1	0.0114943	2	0.0246914	0	0	0	0	5	0.0549451	0	0	1	0.00909091
				0.149197	1	0.0114943	2	0.0246914	0	0	0	0	5	0.0549451	0	0	1	0.00909091
				0.150864	1	0.0114943	2	0.0246914	0	0	0	0	5	0.0549451	0	0	1	0.00909091
				0.152531	1	0.0114943	1	0.0123457	0	0	0	0	5	0.0549451	0	0	1	0.00909091
				0.154197	1	0.0114943	1	0.0123457	0	0	0	0	5	0.0549451	0	0	1	0.00909091
				0.155864	1	0.0114943	1	0.0123457	0	0	0	0	5	0.0549451	0	0	1	0.00909091
				0.157531	1	0.0114943	1	0.0123457	0	0	0	0	5	0.0549451	0	0	1	0.00909091
				0.159198	1	0.0114943	1	0.0123457	0	0	0	0	5	0.0549451	0	0	1	0.00909091
				0.160865	0	0	1	0.0123457	0	0	0	0	4	0.043956	0	0	0	0
				0.162532	0	0	1	0.0123457	0	0	0	0	4	0.043956	0	0	0	0
				0.164199	0	0	1	0.0123457	0	0	0	0	4	0.043956	0	0	0	0
				0.165867	0	0	1	0.0123457	0	0	0	0	4	0.043956	0	0	0	0
				0.167534	0	0	1	0.0123457	0	0	0	0	4	0.043956	0	0	0	0
				0.169201	0	0	1	0.0123457	0	0	0	0	4	0.043956	0	0	0	0
				0.170868	0	0	1	0.0123457	0	0	0	0	4	0.043956	0	0	0	0
				0.172535	0	0	1	0.0123457	0	0	0	0	4	0.043956	0	0	0	0
				0.174202	0	0	1	0.0123457	0	0	0	0	4	0.043956	0	0	0	0
				0.175869	0	0	1	0.0123457	0	0	0	0	4	0.043956	0	0	0	0
				0.177536	0	0	1	0.0123457	0	0	0	0	4	0.043956	0	0	0	0
				0.179202	0	0	1	0.0123457	0	0	0	0	4	0.043956	0	0	0	0
				0.180869	0	0	1	0.0123457	0	0	0	0	4	0.043956	0	0	0	0
				0.182536	0	0	1	0.0123457	0	0	0	0	4	0.043956	0	0	0	0
				0.184203	0	0	1	0.0123457	0	0	0	0	4	0.043956	0	0	0	0
				0.18587	0	0	1	0.0123457	0	0	0	0	4	0.043956	0	0	0	0
				0.187537	0	0	1	0.0123457	0	0	0	0	4	0.043956	0	0	0	0
				0.189204	0	0	1	0.0123457	0	0	0	0	4	0.043956	0	0	0	0
				0.190871	0	0	1	0.0123457	0	0	0	0	4	0.043956	0	0	0	0
				0.192539	0	0	1	0.0123457	0	0	0	0	4	0.043956	0	0	0	0
				0.194206	0	0	1	0.0123457	0	0	0	0	4	0.043956	0	0	0	0
				0.195873	0	0	1	0.0123457	0	0	0	0	4	0.043956	0	0	0	0
				0.19754	0	0	1	0.0123457	0	0	0	0	4	0.043956	0	0	0	0
				0.199207	0	0	1	0.0123457	0	0	0	0	4	0.043956	0	0	0	0
				0.200874	0	0	1	0.0123457	0	0	0	0	4	0.043956	0	0	0	0
				0.202541	0	0	1	0.0123457	0	0	0	0	4	0.043956	0	0	0	0
				0.204207	0	0	1	0.0123457	0	0	0	0	4	0.043956	0	0	0	0
				0.205874	0	0	1	0.0123457	0	0	0	0	4	0.043956	0	0	0	0
				0.207541	0	0	1	0.0123457	0	0	0	0	4	0.043956	0	0	0	0
				0.209208	0	0	1	0.0123457	0	0	0	0	4	0.043956	0	0	0	0
				0.210875	0	0	1	0.0123457	0	0	0	0	4	0.043956	0	0	0	0
				0.212542	0	0	1	0.0123457	0	0	0	0	4	0.043956	0	0	0	0
				0.214209	0	0	1	0.0123457	0	0	0	0	4	0.043956	0	0	0	0
				0.215876	0	0	1	0.0123457	0	0	0	0	4	0.043956	0	0	0	0
				0.217544	0	0	1	0.0123457	0	0	0	0	4	0.043956	0	0	0	0
				0.219211	0	0	1	0.0123457	0	0	0	0	4	0.043956	0	0	0	0
				0.220878	0	0	1	0.0123457	0	0	0	0	4	0.043956	0	0	0	0
				0.222545	0	0	1	0.0123457	0	0	0	0	3	0.032967	0	0	0	0
				0.224212	0	0	1	0.0123457	0	0	0	0	3	0.032967	0	0	0	0
				0.225879	0	0	1	0.0123457	0	0	0	0	3	0.032967	0	0	0	0
				0.227546	0	0	1	0.0123457	0	0	0	0	3	0.032967	0	0	0	0
				0.229213	0	0	1	0.0123457	0	0	0	0	3	0.032967	0	0	0	0
				0.230879	0	0	1	0.0123457	0	0	0	0	3	0.032967	0	0	0	0
				0.232546	0	0	1	0.0123457	0	0	0	0	3	0.032967	0	0	0	0
				0.234213	0	0	0	0	0	0	0	0	3	0.032967	0	0	0	0
				0.23588	0	0	0	0	0	0	0	0	3	0.032967	0	0	0	0
				0.237547	0	0	0	0	0	0	0	0	3	0.032967	0	0	0	0
				0.239214	0	0	0	0	0	0	0	0	3	0.032967	0	0	0	0
				0.240881	0	0	0	0	0	0	0	0	3	0.032967	0	0	0	0
				0.242549	0	0	0	0	0	0	0	0	3	0.032967	0	0	0	0
				0.244216	0	0	0	0	0	0	0	0	3	0.032967	0	0	0	0
				0.245883	0	0	0	0	0	0	0	0	3	0.032967	0	0	0	0
				0.24755	0	0	0	0	0	0	0	0	3	0.032967	0	0	0	0
				0.249217	0	0	0	0	0	0	0	0	3	0.032967	0	0	0	0
				0.250883	0	0	0	0	0	0	0	0	3	0.032967	0	0	0	0
				0.252551	0	0	0	0	0	0	0	0	3	0.032967	0	0	0	0
				0.254217	0	0	0	0	0	0	0	0	3	0.032967	0	0	0	0
				0.255885	0	0	0	0	0	0	0	0	3	0.032967	0	0	0	0
				0.257551	0	0	0	0	0	0	0	0	3	0.032967	0	0	0	0
				0.259219	0	0	0	0	0	0	0	0	3	0.032967	0	0	0	0
				0.260885	0	0	0	0	0	0	0	0	3	0.032967	0	0	0	0
				0.262553	0	0	0	0	0	0	0	0	3	0.032967	0	0	0	0
				0.264219	0	0	0	0	0	0	0	0	3	0.032967	0	0	0	0
				0.265887	0	0	0	0	0	0	0	0	3	0.032967	0	0	0	0
				0.267553	0	0	0	0	0	0	0	0	3	0.032967	0	0	0	0
				0.26922	0	0	0	0	0	0	0	0	3	0.032967	0	0	0	0
				0.270888	0	0	0	0	0	0	0	0	3	0.032967	0	0	0	0
				0.272554	0	0	0	0	0	0	0	0	3	0.032967	0	0	0	0
				0.274222	0	0	0	0	0	0	0	0	3	0.032967	0	0	0	0
				0.275888	0	0	0	0	0	0	0	0	3	0.032967	0	0	0	0
				0.277556	0	0	0	0	0	0	0	0	3	0.032967	0	0	0	0
				0.279222	0	0	0	0	0	0	0	0	3	0.032967	0	0	0	0
				0.28089	0	0	0	0	0	0	0	0	3	0.032967	0	0	0	0
				0.282556	0	0	0	0	0	0	0	0	3	0.032967	0	0	0	0
				0.284224	0	0	0	0	0	0	0	0	2	0.021978	0	0	0	0
				0.28589	0	0	0	0	0	0	0	0	2	0.021978	0	0	0	0
				0.287558	0	0	0	0	0	0	0	0	2	0.021978	0	0	0	0
				0.289224	0	0	0	0	0	0	0	0	2	0.021978	0	0	0	0
				0.290892	0	0	0	0	0	0	0	0	2	0.021978	0	0	0	0
				0.292558	0	0	0	0	0	0	0	0	2	0.021978	0	0	0	0
				0.294225	0	0	0	0	0	0	0	0	2	0.021978	0	0	0	0
				0.295893	0	0	0	0	0	0	0	0	2	0.021978	0	0	0	0
				0.297559	0	0	0	0	0	0	0	0	2	0.021978	0	0	0	0
				0.299227	0	0	0	0	0	0	0	0	2	0.021978	0	0	0	0
				0.300893	0	0	0	0	0	0	0	0	2	0.021978	0	0	0	0
				0.302561	0	0	0	0	0	0	0	0	1	0.010989	0	0	0	0
				0.304227	0	0	0	0	0	0	0	0	1	0.010989	0	0	0	0
				0.305895	0	0	0	0	0	0	0	0	1	0.010989	0	0	0	0
				0.307561	0	0	0	0	0	0	0	0	1	0.010989	0	0	0	0
				0.309229	0	0	0	0	0	0	0	0	1	0.010989	0	0	0	0
				0.310895	0	0	0	0	0	0	0	0	1	0.010989	0	0	0	0
				0.312563	0	0	0	0	0	0	0	0	1	0.010989	0	0	0	0
				0.314229	0	0	0	0	0	0	0	0	1	0.010989	0	0	0	0
				0.315897	0	0	0	0	0	0	0	0	1	0.010989	0	0	0	0
				0.317563	0	0	0	0	0	0	0	0	1	0.010989	0	0	0	0
				0.31923	0	0	0	0	0	0	0	0	1	0.010989	0	0	0	0
				0.320898	0	0	0	0	0	0	0	0	1	0.010989	0	0	0	0
				0.322564	0	0	0	0	0	0	0	0	1	0.010989	0	0	0	0
				0.324232	0	0	0	0	0	0	0	0	1	0.010989	0	0	0	0
				0.325898	0	0	0	0	0	0	0	0	1	0.010989	0	0	0	0
				0.327566	0	0	0	0	0	0	0	0	1	0.010989	0	0	0	0
				0.329232	0	0	0	0	0	0	0	0	1	0.010989	0	0	0	0
				0.3309	0	0	0	0	0	0	0	0	1	0.010989	0	0	0	0
				0.332566	0	0	0	0	0	0	0	0	1	0.010989	0	0	0	0
				0.334234	0	0	0	0	0	0	0	0	1	0.010989	0	0	0	0
				0.3359	0	0	0	0	0	0	0	0	1	0.010989	0	0	0	0
				0.337568	0	0	0	0	0	0	0	0	1	0.010989	0	0	0	0
				0.339234	0	0	0	0	0	0	0	0	1	0.010989	0	0	0	0
				0.340902	0	0	0	0	0	0	0	0	1	0.010989	0	0	0	0
				0.342568	0	0	0	0	0	0	0	0	1	0.010989	0	0	0	0
				0.344236	0	0	0	0	0	0	0	0	1	0.010989	0	0	0	0
				0.345903	0	0	0	0	0	0	0	0	1	0.010989	0	0	0	0
				0.347569	0	0	0	0	0	0	0	0	1	0.010989	0	0	0	0
				0.349237	0	0	0	0	0	0	0	0	1	0.010989	0	0	0	0
				0.350903	0	0	0	0	0	0	0	0	1	0.010989	0	0	0	0
				0.352571	0	0	0	0	0	0	0	0	1	0.010989	0	0	0	0
				0.354237	0	0	0	0	0	0	0	0	1	0.010989	0	0	0	0
				0.355905	0	0	0	0	0	0	0	0	1	0.010989	0	0	0	0
				0.357571	0	0	0	0	0	0	0	0	1	0.010989	0	0	0	0
				0.359239	0	0	0	0	0	0	0	0	1	0.010989	0	0	0	0
				0.360905	0	0	0	0	0	0	0	0	1	0.010989	0	0	0	0
				0.362573	0	0	0	0	0	0	0	0	1	0.010989	0	0	0	0
				0.364239	0	0	0	0	0	0	0	0	1	0.010989	0	0	0	0
				0.365907	0	0	0	0	0	0	0	0	1	0.010989	0	0	0	0
				0.367573	0	0	0	0	0	0	0	0	1	0.010989	0	0	0	0
				0.369241	0	0	0	0	0	0	0	0	1	0.010989	0	0	0	0
				0.370908	0	0	0	0	0	0	0	0	1	0.010989	0	0	0	0
				0.372574	0	0	0	0	0	0	0	0	1	0.010989	0	0	0	0
				0.374242	0	0	0	0	0	0	0	0	1	0.010989	0	0	0	0
				0.375908	0	0	0	0	0	0	0	0	1	0.010989	0	0	0	0
				0.377576	0	0	0	0	0	0	0	0	1	0.010989	0	0	0	0
				0.379242	0	0	0	0	0	0	0	0	1	0.010989	0	0	0	0
				0.38091	0	0	0	0	0	0	0	0	1	0.010989	0	0	0	0
				0.382576	0	0	0	0	0	0	0	0	1	0.010989	0	0	0	0
				0.384244	0	0	0	0	0	0	0	0	0	0	0	0	0	0
				0.38591	0	0	0	0	0	0	0	0	0	0	0	0	0	0
				0.387578	0	0	0	0	0	0	0	0	0	0	0	0	0	0
				0.389244	0	0	0	0	0	0	0	0	0	0	0	0	0	0
				0.390912	0	0	0	0	0	0	0	0	0	0	0	0	0	0
				0.392578	0	0	0	0	0	0	0	0	0	0	0	0	0	0
				0.394246	0	0	0	0	0	0	0	0	0	0	0	0	0	0
				0.395913	0	0	0	0	0	0	0	0	0	0	0	0	0	0
				0.397579	0	0	0	0	0	0	0	0	0	0	0	0	0	0
				0.399247	0	0	0	0	0	0	0	0	0	0	0	0	0	0
				0.400913	0	0	0	0	0	0	0	0	0	0	0	0	0	0
				0.402581	0	0	0	0	0	0	0	0	0	0	0	0	0	0
				0.404247	0	0	0	0	0	0	0	0	0	0	0	0	0	0
				0.405915	0	0	0	0	0	0	0	0	0	0	0	0	0	0
				0.407581	0	0	0	0	0	0	0	0	0	0	0	0	0	0
				0.409249	0	0	0	0	0	0	0	0	0	0	0	0	0	0
				0.410915	0	0	0	0	0	0	0	0	0	0	0	0	0	0
				0.412583	0	0	0	0	0	0	0	0	0	0	0	0	0	0
				0.414249	0	0	0	0	0	0	0	0	0	0	0	0	0	0
				0.415917	0	0	0	0	0	0	0	0	0	0	0	0	0	0
				0.417583	0	0	0	0	0	0	0	0	0	0	0	0	0	0
				0.419251	0	0	0	0	0	0	0	0	0	0	0	0	0	0
				0.420917	0	0	0	0	0	0	0	0	0	0	0	0	0	0
				0.422584	0	0	0	0	0	0	0	0	0	0	0	0	0	0
				0.424252	0	0	0	0	0	0	0	0	0	0	0	0	0	0
				0.425918	0	0	0	0	0	0	0	0	0	0	0	0	0	0
				0.427586	0	0	0	0	0	0	0	0	0	0	0	0	0	0
				0.429252	0	0	0	0	0	0	0	0	0	0	0	0	0	0
				0.43092	0	0	0	0	0	0	0	0	0	0	0	0	0	0
				0.432586	0	0	0	0	0	0	0	0	0	0	0	0	0	0
				0.434254	0	0	0	0	0	0	0	0	0	0	0	0	0	0
				0.43592	0	0	0	0	0	0	0	0	0	0	0	0	0	0
				0.437588	0	0	0	0	0	0	0	0	0	0	0	0	0	0
				0.439254	0	0	0	0	0	0	0	0	0	0	0	0	0	0
				0.440922	0	0	0	0	0	0	0	0	0	0	0	0	0	0
				0.442588	0	0	0	0	0	0	0	0	0	0	0	0	0	0
				0.444256	0	0	0	0	0	0	0	0	0	0	0	0	0	0
				0.445922	0	0	0	0	0	0	0	0	0	0	0	0	0	0
				0.447589	0	0	0	0	0	0	0	0	0	0	0	0	0	0
				0.449257	0	0	0	0	0	0	0	0	0	0	0	0	0	0
				0.450923	0	0	0	0	0	0	0	0	0	0	0	0	0	0
				0.452591	0	0	0	0	0	0	0	0	0	0	0	0	0	0
				0.454257	0	0	0	0	0	0	0	0	0	0	0	0	0	0
				0.455925	0	0	0	0	0	0	0	0	0	0	0	0	0	0
				0.457591	0	0	0	0	0	0	0	0	0	0	0	0	0	0
				0.459259	0	0	0	0	0	0	0	0	0	0	0	0	0	0
				0.460925	0	0	0	0	0	0	0	0	0	0	0	0	0	0
				0.462593	0	0	0	0	0	0	0	0	0	0	0	0	0	0
				0.464259	0	0	0	0	0	0	0	0	0	0	0	0	0	0
				0.465927	0	0	0	0	0	0	0	0	0	0	0	0	0	0
				0.467593	0	0	0	0	0	0	0	0	0	0	0	0	0	0
				0.469261	0	0	0	0	0	0	0	0	0	0	0	0	0	0
				0.470927	0	0	0	0	0	0	0	0	0	0	0	0	0	0
				0.472594	0	0	0	0	0	0	0	0	0	0	0	0	0	0
				0.474262	0	0	0	0	0	0	0	0	0	0	0	0	0	0
				0.475928	0	0	0	0	0	0	0	0	0	0	0	0	0	0
				0.477596	0	0	0	0	0	0	0	0	0	0	0	0	0	0
				0.479262	0	0	0	0	0	0	0	0	0	0	0	0	0	0
				0.48093	0	0	0	0	0	0	0	0	0	0	0	0	0	0
				0.482596	0	0	0	0	0	0	0	0	0	0	0	0	0	0
				0.484264	0	0	0	0	0	0	0	0	0	0	0	0	0	0
				0.48593	0	0	0	0	0	0	0	0	0	0	0	0	0	0
				0.487598	0	0	0	0	0	0	0	0	0	0	0	0	0	0
				0.489264	0	0	0	0	0	0	0	0	0	0	0	0	0	0
				0.490932	0	0	0	0	0	0	0	0	0	0	0	0	0	0
				0.492598	0	0	0	0	0	0	0	0	0	0	0	0	0	0
				0.494266	0	0	0	0	0	0	0	0	0	0	0	0	0	0
				0.495932	0	0	0	0	0	0	0	0	0	0	0	0	0	0
				0.497599	0	0	0	0	0	0	0	0	0	0	0	0	0	0
				0.499267	0	0	0	0	0	0	0	0	0	0	0	0	0	0
				0.500934	0	0	0	0	0	0	0	0	0	0	0	0	0	0
				0.502601	0	0	0	0	0	0	0	0	0	0	0	0	0	0
				0.504267	0	0	0	0	0	0	0	0	0	0	0	0	0	0
				0.505934	0	0	0	0	0	0	0	0	0	0	0	0	0	0
				0.507602	0	0	0	0	0	0	0	0	0	0	0	0	0	0
				0.509269	0	0	0	0	0	0	0	0	0	0	0	0	0	0
				0.510935	0	0	0	0	0	0	0	0	0	0	0	0	0	0
				0.512602	0	0	0	0	0	0	0	0	0	0	0	0	0	0
				0.51427	0	0	0	0	0	0	0	0	0	0	0	0	0	0
				0.515937	0	0	0	0	0	0	0	0	0	0	0	0	0	0
				0.517603	0	0	0	0	0	0	0	0	0	0	0	0	0	0
				0.51927	0	0	0	0	0	0	0	0	0	0	0	0	0	0
				0.520938	0	0	0	0	0	0	0	0	0	0	0	0	0	0
				0.522605	0	0	0	0	0	0	0	0	0	0	0	0	0	0
				0.524272	0	0	0	0	0	0	0	0	0	0	0	0	0	0
				0.525938	0	0	0	0	0	0	0	0	0	0	0	0	0	0
				0.527605	0	0	0	0	0	0	0	0	0	0	0	0	0	0
				0.529273	0	0	0	0	0	0	0	0	0	0	0	0	0	0
				0.53094	0	0	0	0	0	0	0	0	0	0	0	0	0	0
				0.532606	0	0	0	0	0	0	0	0	0	0	0	0	0	0
				0.534273	0	0	0	0	0	0	0	0	0	0	0	0	0	0
				0.535941	0	0	0	0	0	0	0	0	0	0	0	0	0	0
				0.537608	0	0	0	0	0	0	0	0	0	0	0	0	0	0
				0.539274	0	0	0	0	0	0	0	0	0	0	0	0	0	0
				0.540941	0	0	0	0	0	0	0	0	0	0	0	0	0	0
				0.542609	0	0	0	0	0	0	0	0	0	0	0	0	0	0
				0.544276	0	0	0	0	0	0	0	0	0	0	0	0	0	0
				0.545942	0	0	0	0	0	0	0	0	0	0	0	0	0	0
				0.547609	0	0	0	0	0	0	0	0	0	0	0	0	0	0
				0.549276	0	0	0	0	0	0	0	0	0	0	0	0	0	0
				0.550944	0	0	0	0	0	0	0	0	0	0	0	0	0	0
				0.552611	0	0	0	0	0	0	0	0	0	0	0	0	0	0
				0.554277	0	0	0	0	0	0	0	0	0	0	0	0	0	0
				0.555944	0	0	0	0	0	0	0	0	0	0	0	0	0	0
				0.557612	0	0	0	0	0	0	0	0	0	0	0	0	0	0
				0.559279	0	0	0	0	0	0	0	0	0	0	0	0	0	0
				0.560945	0	0	0	0	0	0	0	0	0	0	0	0	0	0
				0.562612	0	0	0	0	0	0	0	0	0	0	0	0	0	0
				0.56428	0	0	0	0	0	0	0	0	0	0	0	0	0	0
				0.565947	0	0	0	0	0	0	0	0	0	0	0	0	0	0
				0.567613	0	0	0	0	0	0	0	0	0	0	0	0	0	0
				0.56928	0	0	0	0	0	0	0	0	0	0	0	0	0	0
				0.570948	0	0	0	0	0	0	0	0	0	0	0	0	0	0
				0.572615	0	0	0	0	0	0	0	0	0	0	0	0	0	0
				0.574282	0	0	0	0	0	0	0	0	0	0	0	0	0	0
				0.575948	0	0	0	0	0	0	0	0	0	0	0	0	0	0
				0.577615	0	0	0	0	0	0	0	0	0	0	0	0	0	0
				0.579283	0	0	0	0	0	0	0	0	0	0	0	0	0	0
				0.58095	0	0	0	0	0	0	0	0	0	0	0	0	0	0
				0.582616	0	0	0	0	0	0	0	0	0	0	0	0	0	0
				0.584283	0	0	0	0	0	0	0	0	0	0	0	0	0	0
				0.585951	0	0	0	0	0	0	0	0	0	0	0	0	0	0
				0.587618	0	0	0	0	0	0	0	0	0	0	0	0	0	0
				0.589284	0	0	0	0	0	0	0	0	0	0	0	0	0	0
				0.590951	0	0	0	0	0	0	0	0	0	0	0	0	0	0
				0.592619	0	0	0	0	0	0	0	0	0	0	0	0	0	0
				0.594286	0	0	0	0	0	0	0	0	0	0	0	0	0	0
				0.595952	0	0	0	0	0	0	0	0	0	0	0	0	0	0
				0.597619	0	0	0	0	0	0	0	0	0	0	0	0	0	0
				0.599287	0	0	0	0	0	0	0	0	0	0	0	0	0	0
				0.600954	0	0	0	0	0	0	0	0	0	0	0	0	0	0
				0.602621	0	0	0	0	0	0	0	0	0	0	0	0	0	0
				0.604287	0	0	0	0	0	0	0	0	0	0	0	0	0	0
				0.605954	0	0	0	0	0	0	0	0	0	0	0	0	0	0
				0.607622	0	0	0	0	0	0	0	0	0	0	0	0	0	0
				0.609289	0	0	0	0	0	0	0	0	0	0	0	0	0	0
				0.610955	0	0	0	0	0	0	0	0	0	0	0	0	0	0
				0.612622	0	0	0	0	0	0	0	0	0	0	0	0	0	0
				0.61429	0	0	0	0	0	0	0	0	0	0	0	0	0	0
				0.615957	0	0	0	0	0	0	0	0	0	0	0	0	0	0
				0.617623	0	0	0	0	0	0	0	0	0	0	0	0	0	0
				0.61929	0	0	0	0	0	0	0	0	0	0	0	0	0	0
				0.620958	0	0	0	0	0	0	0	0	0	0	0	0	0	0
				0.622625	0	0	0	0	0	0	0	0	0	0	0	0	0	0
				0.624291	0	0	0	0	0	0	0	0	0	0	0	0	0	0
				0.625958	0	0	0	0	0	0	0	0	0	0	0	0	0	0
				0.627625	0	0	0	0	0	0	0	0	0	0	0	0	0	0
				0.629293	0	0	0	0	0	0	0	0	0	0	0	0	0	0
				0.63096	0	0	0	0	0	0	0	0	0	0	0	0	0	0
				0.632626	0	0	0	0	0	0	0	0	0	0	0	0	0	0
				0.634293	0	0	0	0	0	0	0	0	0	0	0	0	0	0
				0.635961	0	0	0	0	0	0	0	0	0	0	0	0	0	0
				0.637628	0	0	0	0	0	0	0	0	0	0	0	0	0	0
				0.639294	0	0	0	0	0	0	0	0	0	0	0	0	0	0
				0.640961	0	0	0	0	0	0	0	0	0	0	0	0	0	0
				0.642629	0	0	0	0	0	0	0	0	0	0	0	0	0	0
				0.644296	0	0	0	0	0	0	0	0	0	0	0	0	0	0
				0.645962	0	0	0	0	0	0	0	0	0	0	0	0	0	0
				0.647629	0	0	0	0	0	0	0	0	0	0	0	0	0	0
				0.649297	0	0	0	0	0	0	0	0	0	0	0	0	0	0
				0.650964	0	0	0	0	0	0	0	0	0	0	0	0	0	0
				0.652631	0	0	0	0	0	0	0	0	0	0	0	0	0	0
				0.654297	0	0	0	0	0	0	0	0	0	0	0	0	0	0
				0.655964	0	0	0	0	0	0	0	0	0	0	0	0	0	0
				0.657632	0	0	0	0	0	0	0	0	0	0	0	0	0	0
				0.659299	0	0	0	0	0	0	0	0	0	0	0	0	0	0
				0.660965	0	0	0	0	0	0	0	0	0	0	0	0	0	0
				0.662632	0	0	0	0	0	0	0	0	0	0	0	0	0	0
				0.6643	0	0	0	0	0	0	0	0	0	0	0	0	0	0
				0.665967	0	0	0	0	0	0	0	0	0	0	0	0	0	0
				0.667633	0	0	0	0	0	0	0	0	0	0	0	0	0	0
				0.6693	0	0	0	0	0	0	0	0	0	0	0	0	0	0
				0.670968	0	0	0	0	0	0	0	0	0	0	0	0	0	0
				0.672635	0	0	0	0	0	0	0	0	0	0	0	0	0	0
				0.674301	0	0	0	0	0	0	0	0	0	0	0	0	0	0
				0.675968	0	0	0	0	0	0	0	0	0	0	0	0	0	0
				0.677635	0	0	0	0	0	0	0	0	0	0	0	0	0	0
				0.679303	0	0	0	0	0	0	0	0	0	0	0	0	0	0
				0.68097	0	0	0	0	0	0	0	0	0	0	0	0	0	0
				0.682636	0	0	0	0	0	0	0	0	0	0	0	0	0	0
				0.684303	0	0	0	0	0	0	0	0	0	0	0	0	0	0
				0.685971	0	0	0	0	0	0	0	0	0	0	0	0	0	0
				0.687638	0	0	0	0	0	0	0	0	0	0	0	0	0	0
				0.689304	0	0	0	0	0	0	0	0	0	0	0	0	0	0
				0.690971	0	0	0	0	0	0	0	0	0	0	0	0	0	0
				0.692639	0	0	0	0	0	0	0	0	0	0	0	0	0	0
				0.694306	0	0	0	0	0	0	0	0	0	0	0	0	0	0
				0.695972	0	0	0	0	0	0	0	0	0	0	0	0	0	0
				0.697639	0	0	0	0	0	0	0	0	0	0	0	0	0	0
				0.699307	0	0	0	0	0	0	0	0	0	0	0	0	0	0
				0.700974	0	0	0	0	0	0	0	0	0	0	0	0	0	0
				0.702641	0	0	0	0	0	0	0	0	0	0	0	0	0	0
				0.704307	0	0	0	0	0	0	0	0	0	0	0	0	0	0
				0.705974	0	0	0	0	0	0	0	0	0	0	0	0	0	0
				0.707642	0	0	0	0	0	0	0	0	0	0	0	0	0	0
				0.709309	0	0	0	0	0	0	0	0	0	0	0	0	0	0
				0.710975	0	0	0	0	0	0	0	0	0	0	0	0	0	0
				0.712642	0	0	0	0	0	0	0	0	0	0	0	0	0	0
				0.71431	0	0	0	0	0	0	0	0	0	0	0	0	0	0
				0.715977	0	0	0	0	0	0	0	0	0	0	0	0	0	0
				0.717643	0	0	0	0	0	0	0	0	0	0	0	0	0	0
				0.71931	0	0	0	0	0	0	0	0	0	0	0	0	0	0
				0.720978	0	0	0	0	0	0	0	0	0	0	0	0	0	0
				0.722645	0	0	0	0	0	0	0	0	0	0	0	0	0	0
				0.724311	0	0	0	0	0	0	0	0	0	0	0	0	0	0
				0.725978	0	0	0	0	0	0	0	0	0	0	0	0	0	0
				0.727645	0	0	0	0	0	0	0	0	0	0	0	0	0	0
				0.729313	0	0	0	0	0	0	0	0	0	0	0	0	0	0
				0.73098	0	0	0	0	0	0	0	0	0	0	0	0	0	0
				0.732646	0	0	0	0	0	0	0	0	0	0	0	0	0	0
				0.734313	0	0	0	0	0	0	0	0	0	0	0	0	0	0
				0.735981	0	0	0	0	0	0	0	0	0	0	0	0	0	0
				0.737648	0	0	0	0	0	0	0	0	0	0	0	0	0	0
				0.739314	0	0	0	0	0	0	0	0	0	0	0	0	0	0
				0.740981	0	0	0	0	0	0	0	0	0	0	0	0	0	0
				0.742649	0	0	0	0	0	0	0	0	0	0	0	0	0	0
				0.744316	0	0	0	0	0	0	0	0	0	0	0	0	0	0
				0.745982	0	0	0	0	0	0	0	0	0	0	0	0	0	0
				0.747649	0	0	0	0	0	0	0	0	0	0	0	0	0	0
				0.749317	0	0	0	0	0	0	0	0	0	0	0	0	0	0
				0.750984	0	0	0	0	0	0	0	0	0	0	0	0	0	0
				0.752651	0	0	0	0	0	0	0	0	0	0	0	0	0	0
				0.754317	0	0	0	0	0	0	0	0	0	0	0	0	0	0
				0.755984	0	0	0	0	0	0	0	0	0	0	0	0	0	0
				0.757652	0	0	0	0	0	0	0	0	0	0	0	0	0	0
				0.759319	0	0	0	0	0	0	0	0	0	0	0	0	0	0
				0.760985	0	0	0	0	0	0	0	0	0	0	0	0	0	0
				0.762652	0	0	0	0	0	0	0	0	0	0	0	0	0	0
				0.76432	0	0	0	0	0	0	0	0	0	0	0	0	0	0
				0.765987	0	0	0	0	0	0	0	0	0	0	0	0	0	0
				0.767653	0	0	0	0	0	0	0	0	0	0	0	0	0	0
				0.76932	0	0	0	0	0	0	0	0	0	0	0	0	0	0
				0.770988	0	0	0	0	0	0	0	0	0	0	0	0	0	0
				0.772655	0	0	0	0	0	0	0	0	0	0	0	0	0	0
				0.774321	0	0	0	0	0	0	0	0	0	0	0	0	0	0
				0.775988	0	0	0	0	0	0	0	0	0	0	0	0	0	0
				0.777656	0	0	0	0	0	0	0	0	0	0	0	0	0	0
				0.779323	0	0	0	0	0	0	0	0	0	0	0	0	0	0
				0.78099	0	0	0	0	0	0	0	0	0	0	0	0	0	0
				0.782656	0	0	0	0	0	0	0	0	0	0	0	0	0	0
				0.784323	0	0	0	0	0	0	0	0	0	0	0	0	0	0
				0.785991	0	0	0	0	0	0	0	0	0	0	0	0	0	0
				0.787658	0	0	0	0	0	0	0	0	0	0	0	0	0	0
				0.789324	0	0	0	0	0	0	0	0	0	0	0	0	0	0
				0.790991	0	0	0	0	0	0	0	0	0	0	0	0	0	0
				0.792659	0	0	0	0	0	0	0	0	0	0	0	0	0	0
				0.794326	0	0	0	0	0	0	0	0	0	0	0	0	0	0
				0.795992	0	0	0	0	0	0	0	0	0	0	0	0	0	0
				0.797659	0	0	0	0	0	0	0	0	0	0	0	0	0	0
				0.799327	0	0	0	0	0	0	0	0	0	0	0	0	0	0
				0.800994	0	0	0	0	0	0	0	0	0	0	0	0	0	0
				0.80266	0	0	0	0	0	0	0	0	0	0	0	0	0	0
				0.804327	0	0	0	0	0	0	0	0	0	0	0	0	0	0
				0.805994	0	0	0	0	0	0	0	0	0	0	0	0	0	0
				0.807662	0	0	0	0	0	0	0	0	0	0	0	0	0	0
				0.809329	0	0	0	0	0	0	0	0	0	0	0	0	0	0
				0.810995	0	0	0	0	0	0	0	0	0	0	0	0	0	0
				0.812662	0	0	0	0	0	0	0	0	0	0	0	0	0	0
				0.81433	0	0	0	0	0	0	0	0	0	0	0	0	0	0
				0.815997	0	0	0	0	0	0	0	0	0	0	0	0	0	0
				0.817663	0	0	0	0	0	0	0	0	0	0	0	0	0	0
				0.81933	0	0	0	0	0	0	0	0	0	0	0	0	0	0
				0.820998	0	0	0	0	0	0	0	0	0	0	0	0	0	0
				0.822665	0	0	0	0	0	0	0	0	0	0	0	0	0	0
				0.824331	0	0	0	0	0	0	0	0	0	0	0	0	0	0
				0.825998	0	0	0	0	0	0	0	0	0	0	0	0	0	0
				0.827666	0	0	0	0	0	0	0	0	0	0	0	0	0	0
				0.829333	0	0	0	0	0	0	0	0	0	0	0	0	0	0
				0.831	0	0	0	0	0	0	0	0	0	0	0	0	0	0
				0.832666	0	0	0	0	0	0	0	0	0	0	0	0	0	0
				0.834333	0	0	0	0	0	0	0	0	0	0	0	0	0	0
				0.836001	0	0	0	0	0	0	0	0	0	0	0	0	0	0
				0.837668	0	0	0	0	0	0	0	0	0	0	0	0	0	0
				0.839334	0	0	0	0	0	0	0	0	0	0	0	0	0	0
				0.841001	0	0	0	0	0	0	0	0	0	0	0	0	0	0
				0.842669	0	0	0	0	0	0	0	0	0	0	0	0	0	0
				0.844336	0	0	0	0	0	0	0	0	0	0	0	0	0	0
				0.846002	0	0	0	0	0	0	0	0	0	0	0	0	0	0
				0.847669	0	0	0	0	0	0	0	0	0	0	0	0	0	0
				0.849337	0	0	0	0	0	0	0	0	0	0	0	0	0	0
				0.851004	0	0	0	0	0	0	0	0	0	0	0	0	0	0
				0.85267	0	0	0	0	0	0	0	0	0	0	0	0	0	0
				0.854337	0	0	0	0	0	0	0	0	0	0	0	0	0	0
				0.856004	0	0	0	0	0	0	0	0	0	0	0	0	0	0
				0.857672	0	0	0	0	0	0	0	0	0	0	0	0	0	0
				0.859339	0	0	0	0	0	0	0	0	0	0	0	0	0	0
				0.861005	0	0	0	0	0	0	0	0	0	0	0	0	0	0
				0.862672	0	0	0	0	0	0	0	0	0	0	0	0	0	0
				0.86434	0	0	0	0	0	0	0	0	0	0	0	0	0	0
				0.866007	0	0	0	0	0	0	0	0	0	0	0	0	0	0
				0.867673	0	0	0	0	0	0	0	0	0	0	0	0	0	0
				0.86934	0	0	0	0	0	0	0	0	0	0	0	0	0	0
				0.871008	0	0	0	0	0	0	0	0	0	0	0	0	0	0
				0.872675	0	0	0	0	0	0	0	0	0	0	0	0	0	0
				0.874341	0	0	0	0	0	0	0	0	0	0	0	0	0	0
				0.876008	0	0	0	0	0	0	0	0	0	0	0	0	0	0
				0.877676	0	0	0	0	0	0	0	0	0	0	0	0	0	0
				0.879343	0	0	0	0	0	0	0	0	0	0	0	0	0	0
				0.88101	0	0	0	0	0	0	0	0	0	0	0	0	0	0
				0.882676	0	0	0	0	0	0	0	0	0	0	0	0	0	0
				0.884343	0	0	0	0	0	0	0	0	0	0	0	0	0	0
				0.886011	0	0	0	0	0	0	0	0	0	0	0	0	0	0
				0.887678	0	0	0	0	0	0	0	0	0	0	0	0	0	0
				0.889344	0	0	0	0	0	0	0	0	0	0	0	0	0	0
				0.891011	0	0	0	0	0	0	0	0	0	0	0	0	0	0
				0.892679	0	0	0	0	0	0	0	0	0	0	0	0	0	0
				0.894346	0	0	0	0	0	0	0	0	0	0	0	0	0	0
				0.896012	0	0	0	0	0	0	0	0	0	0	0	0	0	0
				0.897679	0	0	0	0	0	0	0	0	0	0	0	0	0	0
				0.899347	0	0	0	0	0	0	0	0	0	0	0	0	0	0
				0.901014	0	0	0	0	0	0	0	0	0	0	0	0	0	0
				0.90268	0	0	0	0	0	0	0	0	0	0	0	0	0	0
				0.904347	0	0	0	0	0	0	0	0	0	0	0	0	0	0
				0.906014	0	0	0	0	0	0	0	0	0	0	0	0	0	0
				0.907682	0	0	0	0	0	0	0	0	0	0	0	0	0	0
				0.909349	0	0	0	0	0	0	0	0	0	0	0	0	0	0
				0.911015	0	0	0	0	0	0	0	0	0	0	0	0	0	0
				0.912682	0	0	0	0	0	0	0	0	0	0	0	0	0	0
				0.91435	0	0	0	0	0	0	0	0	0	0	0	0	0	0
				0.916017	0	0	0	0	0	0	0	0	0	0	0	0	0	0
				0.917683	0	0	0	0	0	0	0	0	0	0	0	0	0	0
				0.91935	0	0	0	0	0	0	0	0	0	0	0	0	0	0
				0.921018	0	0	0	0	0	0	0	0	0	0	0	0	0	0
				0.922685	0	0	0	0	0	0	0	0	0	0	0	0	0	0
				0.924351	0	0	0	0	0	0	0	0	0	0	0	0	0	0
				0.926018	0	0	0	0	0	0	0	0	0	0	0	0	0	0
				0.927686	0	0	0	0	0	0	0	0	0	0	0	0	0	0
				0.929353	0	0	0	0	0	0	0	0	0	0	0	0	0	0
				0.931019	0	0	0	0	0	0	0	0	0	0	0	0	0	0
				0.932686	0	0	0	0	0	0	0	0	0	0	0	0	0	0
				0.934353	0	0	0	0	0	0	0	0	0	0	0	0	0	0
				0.936021	0	0	0	0	0	0	0	0	0	0	0	0	0	0
				0.937688	0	0	0	0	0	0	0	0	0	0	0	0	0	0
				0.939354	0	0	0	0	0	0	0	0	0	0	0	0	0	0
				0.941021	0	0	0	0	0	0	0	0	0	0	0	0	0	0
				0.942689	0	0	0	0	0	0	0	0	0	0	0	0	0	0
				0.944356	0	0	0	0	0	0	0	0	0	0	0	0	0	0
				0.946022	0	0	0	0	0	0	0	0	0	0	0	0	0	0
				0.947689	0	0	0	0	0	0	0	0	0	0	0	0	0	0
				0.949357	0	0	0	0	0	0	0	0	0	0	0	0	0	0
				0.951024	0	0	0	0	0	0	0	0	0	0	0	0	0	0
				0.95269	0	0	0	0	0	0	0	0	0	0	0	0	0	0
				0.954357	0	0	0	0	0	0	0	0	0	0	0	0	0	0
				0.956025	0	0	0	0	0	0	0	0	0	0	0	0	0	0
				0.957692	0	0	0	0	0	0	0	0	0	0	0	0	0	0
				0.959359	0	0	0	0	0	0	0	0	0	0	0	0	0	0
				0.961025	0	0	0	0	0	0	0	0	0	0	0	0	0	0
				0.962692	0	0	0	0	0	0	0	0	0	0	0	0	0	0
				0.96436	0	0	0	0	0	0	0	0	0	0	0	0	0	0
				0.966027	0	0	0	0	0	0	0	0	0	0	0	0	0	0
				0.967693	0	0	0	0	0	0	0	0	0	0	0	0	0	0
				0.96936	0	0	0	0	0	0	0	0	0	0	0	0	0	0
				0.971028	0	0	0	0	0	0	0	0	0	0	0	0	0	0
				0.972695	0	0	0	0	0	0	0	0	0	0	0	0	0	0
				0.974361	0	0	0	0	0	0	0	0	0	0	0	0	0	0
				0.976028	0	0	0	0	0	0	0	0	0	0	0	0	0	0
				0.977696	0	0	0	0	0	0	0	0	0	0	0	0	0	0
				0.979363	0	0	0	0	0	0	0	0	0	0	0	0	0	0
				0.981029	0	0	0	0	0	0	0	0	0	0	0	0	0	0
				0.982696	0	0	0	0	0	0	0	0	0	0	0	0	0	0
				0.984363	0	0	0	0	0	0	0	0	0	0	0	0	0	0
				0.986031	0	0	0	0	0	0	0	0	0	0	0	0	0	0
				0.987698	0	0	0	0	0	0	0	0	0	0	0	0	0	0
				0.989364	0	0	0	0	0	0	0	0	0	0	0	0	0	0
				0.991031	0	0	0	0	0	0	0	0	0	0	0	0	0	0
				0.992699	0	0	0	0	0	0	0	0	0	0	0	0	0	0
				0.994366	0	0	0	0	0	0	0	0	0	0	0	0	0	0
				0.996032	0	0	0	0	0	0	0	0	0	0	0	0	0	0
				0.997699	0	0	0	0	0	0	0	0	0	0	0	0	0	0
				0.999367	0	0	0	0	0	0	0	0	0	0	0	0	0	0

## Sheet: FigureS1
Power (µW)	Displacement (µm
0.72	1.66667
0.72	3.33333
0.74	5
0.76	6.66667
0.775	8.33333
0.81	10
0.99	11.6667
1.012	13.3333
1.189	15
1.33	16.6667
1.42	18.3333
1.5	20
1.53	21.6667
1.54	23.3333
1.56	25
1.587	26.6667
1.62	28.3333
1.644	30

## Sheet: FigureS3
Frames	Sdvalue	time	Grey Pixels Normalized
1	0.0843974	0.25	0.992855
2	0.0787212	0.5	0.998798
3	0.0792257	0.75	0.989183
4	0.0761212	1	0.997196
5	0.0785308	1.25	0.999265
6	0.0795863	1.5	0.996862
7	0.079481	1.75	0.996461
8	0.0805076	2	0.996261
9	0.0860033	2.25	0.996261
10	0.0849656	2.5	0.991119
11	0.0809342	2.75	0.995326
12	0.0759759	3	0.997796
13	0.0779897	3.25	0.998464
14	0.078101	3.5	0.996795
15	0.076345	3.75	0.997396
16	0.0746167	4	0.99793
17	0.078256	4.25	0.997863
18	0.0815173	4.5	0.996862
19	0.0809181	4.75	0.996394
20	0.0813458	5	0.995059
21	0.0794105	5.25	0.997196
22	0.0803683	5.5	0.996661
23	0.0810209	5.75	0.998064
24	0.0809503	6	0.999332
25	0.0829858	6.25	0.998932
26	0.0799166	6.5	0.999466
27	0.0795278	6.75	0.996995
28	0.0816264	7	0.999332
29	0.0813736	7.25	0.998731
30	0.0812097	7.5	0.999265
31	0.078038	7.75	0.996327
32	0.0779509	8	0.997463
33	0.0783568	8.25	0.997663
34	0.0813338	8.5	0.995393
35	0.0814516	8.75	0.995526
36	0.0785848	9	0.996127
37	0.0801386	9.25	0.994858
38	0.0800605	9.5	0.996862
39	0.0804138	9.75	0.997796
40	0.0787494	10	0.997062
41	0.0774903	10.25	0.995593
42	0.0782581	10.5	0.990518
43	0.082221	10.75	0.990585
44	0.0843273	11	0.994391
45	0.0907692	11.25	0.996327
46	0.0931024	11.5	0.990385
47	0.093676	11.75	0.977698
48	0.0892556	12	0.987113
49	0.0910049	12.25	0.986445
50	0.0925046	12.5	0.984842
51	0.0920872	12.75	0.982973
52	0.092298	13	0.980101
53	0.0903942	13.25	0.980636
54	0.090255	13.5	0.986378
55	0.0927715	13.75	0.982772
56	0.0943917	14	0.980369
57	0.0923251	14.25	0.983908
58	0.0918697	14.5	0.99152
59	0.0899961	14.75	0.990251
60	0.0945511	15	0.984308
61	0.0954212	15.25	0.978566
62	0.0928858	15.5	0.979033
63	0.0918657	15.75	0.979834
64	0.0918904	16	0.982505
65	0.0947091	16.25	0.982372
66	0.0948539	16.5	0.977163
67	0.0961546	16.75	0.980636
68	0.0927783	17	0.980168
69	0.0936512	17.25	0.980369
70	0.087725	17.5	0.988048
71	0.0882265	17.75	0.986779
72	0.0916314	18	0.995126
73	0.0959368	18.25	0.993189
74	0.0939918	18.5	0.972356
75	0.0924814	18.75	0.978966
76	0.0876229	19	0.986311
77	0.0854139	19.25	0.986779
78	0.0833176	19.5	0.989383
79	0.0834468	19.75	0.989583
80	0.0790196	20	0.996327
81	0.0774491	20.25	0.998331
82	0.076969	20.5	0.997529
83	0.0782836	20.75	0.998197
84	0.0817907	21	0.995793
85	0.0814762	21.25	0.99606
86	0.077563	21.5	0.996461
87	0.0766966	21.75	0.997796
88	0.076546	22	0.998932
89	0.0779716	22.25	0.992989
90	0.0793417	22.5	0.988381
91	0.0790175	22.75	0.997863
92	0.0784142	23	0.996261
93	0.07793	23.25	0.991587
94	0.0785268	23.5	0.99152
95	0.0791336	23.75	0.996461
96	0.0788591	24	0.996127
97	0.0799436	24.25	0.997196
98	0.0794568	24.5	0.996261
99	0.0802441	24.75	0.997663
100	0.0802478	25	0.99606
101	0.0795608	25.25	0.989984
102	0.0809282	25.5	0.98778
103	0.0801433	25.75	0.994391
104	0.0784267	26	0.997262
105	0.077267	26.25	0.998865
106	0.0801711	26.5	0.998865
107	0.0801987	26.75	0.985911
108	0.0787402	27	0.994658
109	0.0782257	27.25	0.988916
110	0.0783167	27.5	0.991052
111	0.0763413	27.75	0.991587
112	0.0769114	28	0.995593
113	0.0762869	28.25	0.997663
114	0.0766956	28.5	0.998197
115	0.0761125	28.75	0.990718
116	0.0743145	29	0.993189
117	0.0760581	29.25	0.994792
118	0.0776012	29.5	0.993189
119	0.0737424	29.75	0.993924
120	0.0768811	30	0.998397
121	0.0798469	30.25	0.998598
122	0.0815241	30.5	0.989249
123	0.0803476	30.75	0.983574
124	0.0795975	31	0.988181
125	0.0770609	31.25	0.991787
126	0.0768922	31.5	0.988381
127	0.0768499	31.75	0.991253
128	0.0774986	32	0.992855
129	0.0775912	32.25	0.997329
130	0.0766589	32.5	0.998264
131	0.0764492	32.75	0.994257
132	0.0775608	33	0.992989
133	0.0797655	33.25	0.989383
134	0.0767476	33.5	0.99172
135	0.0770233	33.75	0.997796
136	0.077579	34	0.998665
137	0.0832499	34.25	0.997262
138	0.0855411	34.5	0.999599
139	0.0843634	34.75	0.999533
140	0.0808224	35	0.995192
141	0.080812	35.25	0.995126
142	0.0810377	35.5	0.995793
143	0.0786372	35.75	0.991119
144	0.0781501	36	1
145	0.0781569	36.25	0.999933
146	0.0771277	36.5	0.988782
147	0.078376	36.75	0.999132
148	0.0793711	37	0.997997
149	0.0776901	37.25	0.998064
150	0.0792086	37.5	0.990318
151	0.0776125	37.75	0.987513
152	0.0778786	38	0.994257
153	0.0811654	38.25	0.991319
154	0.0791945	38.5	0.996327
155	0.0762939	38.75	0.997863
156	0.0769162	39	0.998264
157	0.0769384	39.25	0.997796
158	0.0766083	39.5	0.992989
159	0.0796413	39.75	0.993924
160	0.0826136	40	0.994591
161	0.0855919	40.25	0.993389
162	0.0865977	40.5	0.989183
163	0.0863309	40.75	0.993723
164	0.092049	41	0.992855
165	0.0951641	41.25	0.984241
166	0.0959252	41.5	0.978966
167	0.0949233	41.75	0.979567
168	0.0931576	42	0.967281
169	0.0960365	42.25	0.981838
170	0.0962353	42.5	0.973291
171	0.0947874	42.75	0.981103
172	0.0936158	43	0.983774
173	0.0927142	43.25	0.977097
174	0.0916842	43.5	0.982772
175	0.090544	43.75	0.984842
176	0.0889573	44	0.969351
177	0.0905407	44.25	0.984842
178	0.0904054	44.5	0.986311
179	0.0861494	44.75	0.992722
180	0.0866123	45	0.995393
181	0.0898536	45.25	0.990451
182	0.0914413	45.5	0.986779
183	0.0951967	45.75	0.982439
184	0.0906633	46	0.980903
185	0.0890104	46.25	0.988315
186	0.0904544	46.5	0.984375
187	0.0931501	46.75	0.985043
188	0.095853	47	0.982706
189	0.0960005	47.25	0.975361
190	0.0935914	47.5	0.981904
191	0.0930802	47.75	0.98531
192	0.0930298	48	0.981571
193	0.0913745	48.25	0.98364
194	0.0956631	48.5	0.981904
195	0.0983824	48.75	0.97723
196	0.0980718	49	0.982372
197	0.0925902	49.25	0.978966
198	0.0927601	49.5	0.970019
199	0.0896533	49.75	0.988381
200	0.09452	50	0.982639
201	0.0922495	50.25	0.983574
202	0.0931814	50.5	0.98511
203	0.0923812	50.75	0.982105
204	0.0920425	51	0.986378
205	0.092613	51.25	0.98304
206	0.0893451	51.5	0.985978
207	0.0931957	51.75	0.98551
208	0.0948448	52	0.980636
209	0.089321	52.25	0.985911
210	0.0865472	52.5	0.99172
211	0.0894909	52.75	0.98778
212	0.0927202	53	0.986245
213	0.0968541	53.25	0.991319
214	0.0924319	53.5	0.98738
215	0.0936739	53.75	0.988649
216	0.0902877	54	0.987246
217	0.0923385	54.25	0.987847
218	0.0908039	54.5	0.983173
219	0.0923204	54.75	0.97082
220	0.0920541	55	0.981771
221	0.0910768	55.25	0.980435
222	0.0884436	55.5	0.985911
223	0.0865372	55.75	0.995593
224	0.0844238	56	0.997529
225	0.0891346	56.25	0.991987
226	0.0926833	56.5	0.982772
227	0.091967	56.75	0.981103
228	0.0922042	57	0.983106
229	0.0907399	57.25	0.97703
230	0.0940854	57.5	0.96648
231	0.0905716	57.75	0.986111
232	0.0896441	58	0.984976
233	0.0851485	58.25	0.989249
234	0.0873671	58.5	0.992989
235	0.0909959	58.75	0.983307
236	0.0933211	59	0.983974
237	0.094601	59.25	0.98324
238	0.0935905	59.5	0.985377
239	0.0951893	59.75	0.981303
240	0.0931626	60	0.965812
241	0.0932055	60.25	0.983106
242	0.0965626	60.5	0.99586
243	0.100468	60.75	0.982238
244	0.0989074	61	0.974159
245	0.0974583	61.25	0.986311
246	0.105005	61.5	0.976295
247	0.103369	61.75	0.954394
248	0.0917286	62	0.969217
249	0.0862843	62.25	0.992188
250	0.0887284	62.5	0.986111
251	0.0861823	62.75	0.986912
252	0.0855368	63	0.987513
253	0.0809281	63.25	0.992588
254	0.077605	63.5	0.994124
255	0.0797981	63.75	0.999132
256	0.0803486	64	0.998731
257	0.0782366	64.25	0.999466
258	0.0763357	64.5	0.992254
259	0.0783588	64.75	0.990251
260	0.0758373	65	0.998731
261	0.0761354	65.25	0.999065
262	0.0754776	65.5	0.997529
263	0.0746574	65.75	0.998798
264	0.0757051	66	0.994658
265	0.0812211	66.25	0.999733
266	0.0830951	66.5	0.995459
267	0.070699	66.75	0.997262
